# Supplementary material for: A Novel Non-Lens βγ−Crystallin and Trefoil Factor Complex from Amphibian Skin and Its Functional Implications
Source: PLoS One. 2008 Mar 12;3(3):e1770. doi: 10.1371/journal.pone.0001770 (PMC2262142; doi:10.1371/journal.pone.0001770)
Supplement: Table S1 — All significantly differential expression of 123 genes of HUVECs induced by betagamma-CAT, as listed in Excel file. (0.03 MB XLS) [file pone.0001770.s004.xls]

## Sheet: Sheet2
Table 1. All significantly differential expression genes (123) of HUVECs induced by betagamma-CAT
Access No	Gene Name	Gene Symbol	Means of Fold Change	q-value(%)	localfdr(%)
NM_006186	nuclear receptor subfamily 4, group A, member 2	NR4A2	69.9273	0	0.0606039
S77154	nuclear receptor subfamily 4, group A, member 2	NR4A2	67.0318	0	0
AI935096	nuclear receptor subfamily 4, group A, member 2	NR4A2	62.0336	0	0
NM_004591	chemokine (C-C motif) ligand 20	CCL20	54.5115	0	0.745746
BC004490	v-fos FBJ murine osteosarcoma viral oncogene homolog	FOS	47.9081	0	7.87309
NM_006732	FBJ murine osteosarcoma viral oncogene homolog B	FOSB	44.5338	0	0.0572734
NM_004430	early growth response 3	EGR3	41.7221	0	0
NM_000399	early growth response 2 (Krox-20 homolog, Drosophila)	EGR2	29.0116	0	0
D49728	nuclear receptor subfamily 4, group A, member 1	NR4A1	27.362	0	0
NM_002090	chemokine (C-X-C motif) ligand 3	CXCL3	26.0319	0	0
NM_003407	zinc finger protein 36, C3H type, homolog (mouse)	ZFP36	24.1296	0	13.0088
AW080339	brain and reproductive organ-expressed	BRE	22.3643	0	0
M15329	interleukin 1, alpha	IL1A	21.8925	0	9.78225
U12767	nuclear receptor subfamily 4, group A, member 3	NR4A3	20.5458	0	0.0213548
NM_001965	early growth response 4	EGR4	19.5496	0	9.73305
AW118681	thymic stromal lymphopoietin	TSLP	18.1937	0	18.5307
M57731	chemokine (C-X-C motif) ligand 2	CXCL2	16.4324	0	4.32047
AV733950	early growth response 1	EGR1	16.4246	0	13.2688
NM_004418	dual specificity phosphatase 2	DUSP2	16.3423	0	19.8475
NM_001964	early growth response 1	EGR1	16.3356	0	8.37066
NM_002309	leukemia inhibitory factor	LIF	13.153	0	7.73523
NM_002983	chemokine (C-C motif) ligand 3	CCL3	12.6845	0	0
NM_004049	BCL2-related protein A1	BCL2A1	12.4559	0	0
NM_006981	nuclear receptor subfamily 4, group A, member 3	NR4A3	11.9804	0	1.12834
AI459194	Early growth response 1	EGR1	10.8484	0	10.4688
AW003173	Stanniocalcin 1	STC1	10.7535	0	0.992973
NM_002984	chemokine (C-C motif) ligand 4	CCL4	9.97231	0	0.0612116
M11734	colony stimulating factor 2 (granulocyte-macrophage)	CSF2	9.35843	0	3.97306
NM_004235	Kruppel-like factor 4 (gut)	KLF4	9.31299	0	0
NM_001993	coagulation factor III (thromboplastin, tissue factor)	F3	8.90684	0	2.922
AI738896	tumor necrosis factor, alpha-induced protein 3	TNFAIP3	8.86838	0	10.9251
BF514079	Kruppel-like factor 4 (gut)	KLF4	8.51513	0	0
NM_002135	nuclear receptor subfamily 4, group A, member 1	NR4A1	8.50914	0	0
NM_025195	tribbles homolog 1 (Drosophila)	TRIB1	8.49244	0	1.7353
AW276078	hypothetical LOC387763	LOC387763	8.36497	0	0
NM_003155	stanniocalcin 1	STC1	8.36208	0	8.35612
U65590	interleukin 1 receptor antagonist	IL1RN	7.86357	0	0
BE646573	nuclear factor of kappa light polypeptide gene enhancer in B-cells inhibitor, zeta	NFKBIZ	7.29539	0	7.11602
NM_006290	tumor necrosis factor, alpha-induced protein 3	TNFAIP3	7.11772	0	12.986
NM_001511	chemokine (C-X-C motif) ligand 1	CXCL1	6.73799	0	0
NM_001674	activating transcription factor 3	ATF3	6.67194	0	0.0609044
AF043337	interleukin 8	IL8	6.44106	0	3.0154
M83248	secreted phosphoprotein 1	SPP1	6.19092	0	4.3258
AB066566	activating transcription factor 3	ATF3	5.90848	0	8.09374
AI244908	suppressor of cytokine signaling 3	SOCS3	5.85854	0	17.6872
AV711904	lysozyme (renal amyloidosis)	LYZ	5.7469	0	16.126
NM_002923	regulator of G-protein signalling 2, 24kDa	RGS2	5.72397	0	0.959801
NM_004233	CD83 molecule	CD83	5.64268	0	18.4966
BC005276	chemokine (C-X-C motif) ligand 2	CXCL2	5.61899	0	11.0755
NM_000600	interleukin 6 (interferon, beta 2)	IL6	5.45186	0	19.7064
AA576961	pleckstrin homology-like domain, family A, member 1	PHLDA1	5.42866	0	3.49673
AV648479	Chemokine (C-X-C motif) ligand 2	CXCL2	5.40183	0	21.2289
BC002646	v-jun sarcoma virus 17 oncogene homolog (avian)	JUN	5.28492	0	10.1988
AB037925	nuclear factor of kappa light polypeptide gene enhancer in B-cells inhibitor, zeta	NFKBIZ	5.27514	0	3.25606
NM_001965	early growth response 4	EGR4	5.21124	0	20.0419
BE327172	V-jun sarcoma virus 17 oncogene homolog (avian)	JUN	5.16717	0	13.0549
NM_005261	GTP binding protein overexpressed in skeletal muscle	GEM	5.10506	0	0
NM_005118	tumor necrosis factor (ligand) superfamily, member 15	TNFSF15	4.95252	0	0
AI831932	Kruppel-like factor 2 (lung)	KLF2	4.94514	0	0
AI795908	pleckstrin homology-like domain, family A, member 1	PHLDA1	4.64791	0	0
BE973687	hairy and enhancer of split 1, (Drosophila)	HES1	4.54022	0	12.4767
AF153820	potassium inwardly-rectifying channel, subfamily J, member 2	KCNJ2	4.50088	0	15.109
U37546	baculoviral IAP repeat-containing 3	BIRC3	4.4638	0	10.0041
NM_002426	matrix metallopeptidase 12 (macrophage elastase)	MMP12	4.45895	0	0
AW979271	Transcribed locus	---	4.44975	0	0
U16996	dual specificity phosphatase 5	DUSP5	4.44612	0	0
NM_007350	pleckstrin homology-like domain, family A, member 1	PHLDA1	4.43021	0	6.47756
NM_016270	Kruppel-like factor 2 (lung)	KLF2	4.4298	0	2.04228
AL049369	Down syndrome critical region gene 1	DSCR1	4.40146	0	0
NM_005195	CCAAT/enhancer binding protein (C/EBP), delta	CEBPD	4.38592	0	20.9957
AA521267	jumonji domain containing 3	JMJD3	4.37679	0	2.92273
BF439063	Transcribed locus	---	4.36894	0	0
BG035761	suppressor of cytokine signaling 3	SOCS3	4.24935	0	19.4878
NM_030751	SNF1-like kinase /// SNF1-like kinase	SNF1LK	4.21288	0	0.0610113
NM_002228	v-jun sarcoma virus 17 oncogene homolog (avian)	JUN	4.17656	0	13.7227
AI091372	AXIN1 up-regulated 1	AXUD1	4.17104	0	0
AA530892	dual specificity phosphatase 1	DUSP1	4.09466	0	21.5922
NM_025079	zinc finger CCCH-type containing 12A	ZC3H12A	4.09442	0	0
AA805622	Baculoviral IAP repeat-containing 3	BIRC3	3.99178	0	16.4015
BC003637	DNA-damage-inducible transcript 3	DDIT3	3.91548	0	8.11725
NM_003670	basic helix-loop-helix domain containing, class B, 2	BHLHB2	3.89829	0	0.00042365
AF060152	ADAM metallopeptidase with thrombospondin type 1 motif, 1	ADAMTS1	3.84082	0	0
AK023795	ADAM metallopeptidase with thrombospondin type 1 motif, 1	ADAMTS1	3.83615	0	0
BF111326	Transcribed locus	---	3.83206	0	13.6379
BE467566	CDNA clone IMAGE:5270500	---	3.7346	0	21.8278
NM_003332	TYRO protein tyrosine kinase binding protein	TYROBP	3.70488	0	7.35091
AW300380	spectrin repeat containing, nuclear envelope 1	SYNE1	3.67603	0	0.0427327
NM_005655	Kruppel-like factor 10	KLF10	3.67267	0	0
NM_005524	hairy and enhancer of split 1, (Drosophila)	HES1	3.64435	0	17.8928
BG491844	v-jun sarcoma virus 17 oncogene homolog (avian)	JUN	3.60232	0	14.1608
NM_006332	interferon, gamma-inducible protein 30	IFI30	3.5297	0	7.07395
NM_004165	Ras-related associated with diabetes	RRAD	3.47613	0	7.52211
BC005047	dual specificity phosphatase 6	DUSP6	3.45597	0	19.8505
NM_004165	Ras-related associated with diabetes	RRAD	3.44694	0	5.4396
R37337	Nuclear factor of kappa light polypeptide gene enhancer in B-cells 1 (p105)	NFKB1	3.43938	0	20.8584
M60721	H2.0-like homeobox 1 (Drosophila)	HLX1	3.43249	0	0.136806
NM_000450	selectin E (endothelial adhesion molecule 1)	SELE	3.40477	0	22.6312
NM_030817	apolipoprotein L domain containing 1	APOLD1	3.39824	0	4.16042
AI446414	KIT ligand	KITLG	3.34005	0	0
BC003143	dual specificity phosphatase 6	DUSP6	3.33303	0	19.5061
NM_030952	NUAK family, SNF1-like kinase, 2	NUAK2	3.28152	0	9.14852
BF126155	S100 calcium binding protein A10	S100A10	3.28018	0	6.98141
NM_004994	matrix metallopeptidase 9 (gelatinase B, 92kDa gelatinase, 92kDa type IV collagenase)	MMP9	3.26738	0	11.5431
AA489681	CDNA: FLJ22105 fis, clone HEP17660	---	3.25068	0	0
NM_004414	Down syndrome critical region gene 1	DSCR1	3.22344	0	0.0037071
BF981280	Myeloid cell leukemia sequence 1 (BCL2-related)	MCL1	3.21228	0	0.0280151
NM_014330	protein phosphatase 1, regulatory (inhibitor) subunit 15A	PPP1R15A	3.20771	0	16.1742
AI770171	Transcribed locus	---	3.17947	0	0
AI806486	Myeloid cell leukemia sequence 1 (BCL2-related)	MCL1	3.16453	0	0.028639
NM_004417	dual specificity phosphatase 1	DUSP1	3.14745	0	0.0550517
J03580	parathyroid hormone-like hormone	PTHLH	3.14534	0	0
NM_000584	interleukin 8	IL8	3.10978	0	0
U83981	protein phosphatase 1, regulatory (inhibitor) subunit 15A	PPP1R15A	3.0999	0	16.3165
AK026181	pleckstrin homology-like domain, family A, member 1	PHLDA1	3.09426	0	14.6203
NM_019058	DNA-damage-inducible transcript 4	DDIT4	3.09148	0	16.5429
NM_002616	period homolog 1 (Drosophila)	PER1	3.0702	0	0
AI857639	phorbol-12-myristate-13-acetate-induced protein 1	PMAIP1	3.05203	0	0
BF594446	myeloid cell leukemia sequence 1 (BCL2-related)	MCL1	3.02904	0	0
NM_000576	interleukin 1, beta	IL1B	3.02094	0	0
N36770	dual specificity phosphatase 10	DUSP10	3.0128	0	0.033022
AW970881	Inositol 1,4,5-triphosphate receptor, type 1	ITPR1	3.00898	0	22.2126
NM_005585	SMAD, mothers against DPP homolog 6 (Drosophila)	SMAD6	0.305366	0	5.5257
BE221212	collagen, type I, alpha 1	COL1A1	0.30065	0	0
Note:	A summary of SAM analysis of paired bg-CAT treated and control HUVECs from 4 independent
	biological replicates.
	Localfdr, local false discovery rates.
